# Supplementary material for: New Baitouweng Decoction alleviated DSS-induced colitis through the FXR/NLRP3 signaling pathway by regulating gut microbiota and bile acids
Source: Gastroenterol Rep (Oxf). 2025 Jun 26;13:goaf055. doi: 10.1093/gastro/goaf055 (PMC12202751; doi:10.1093/gastro/goaf055)
Supplement: goaf055_Supplementary_Data [file goaf055_supplementary_data.xlsx]

## Sheet: Raw data for qPCR analysis
		Ct value							Il6				Il1b				Tnfa				Ocln				Tjp
Gene Name		Gapdh	Il6	Il1b	Tnfa	Ocln	Tjp1		DCt	Mean of DCt of Control group	2^(-DDCt)		DCt	Mean of DCt of Control group	2^(-DDCt)		DCt	Mean of DCt of Control group	2^(-DDCt)		DCt	Mean of DCt of Control group	2^(-DDCt)		DCt	Mean of DCt of Control group	2^(-DDCt)
Protein Encoded		GAPDH	IL-6	IL-1b	TNF-a	Occudin	OZ-1
Control	1	16.8225	28.0174	25.4159	24.6039	21.2484	21.2136		11.1949	10.8678	0.797153		8.59339	8.53959	0.963399		7.78143	7.85066	1.04916		4.42586	4.4968	1.0504		4.39107	4.2694	0.919124
	2	17.9656	28.3575	28.4792	26.0307	22.3273	22.2854		10.3919		1.39083		10.5136		0.25455		8.0651		0.86188		4.36165		1.0982		4.31973		0.965714
	3	18.2049	30.1249	26.8806	25.5215	22.5282	22.4136		11.92		0.482229		8.67568		0.909984		7.31666		1.44794		4.32335		1.12775		4.20871		1.04297
	4	18.5779	28.5891	26.0809	26.1342	23.1093	22.8747		10.0112		1.81071		7.50305		2.0513		7.55632		1.22633		4.5314		0.976301		4.29681		0.981179
	5	17.9509	28.4602	26.1456	26.4406	22.6399	22.2855		10.5093		1.2821		8.19473		1.27003		8.48972		0.642134		4.68905		0.87524		4.33466		0.955776
	6	17.8877	29.0673	25.6449	25.7825	22.5372	21.9532		11.1795		0.805679		7.75713		1.72006		7.89475		0.969904		4.64947		0.899583		4.06542		1.15187
	A	18.4068	29.9775	26.4285	26.0121	23.2152	23.5026		11.5706	11.1695	0.757245		8.02168	7.94592	0.948841		7.60526	7.69973	1.18542		4.80842	4.31766	0.71165		5.09582	5.008	0.940943
	B	19.1519	30.5897	27.3251	26.843	22.9241	23.9082		11.4378		0.830285		8.17318		0.854253		7.69107		1.11697		3.7722		1.65244		4.75631		1.1906
	C	20.0875	30.4161	28.0279	27.4909	23.9848	25.1086		10.3286		1.79109		7.94041		1.00383		7.40338		1.36347		3.89729		1.5152		5.02108		0.990973
	D	16.9097	28.1385	24.1578	24.8382	21.3282	21.8524		11.2288		0.95972		7.24809		1.62207		7.92852		0.947465		4.41849		1.05578		4.94269		1.04631
	E	20.1236	31.3263	27.7827	27.9421	24.7724	25.2088		11.2027		0.977212		7.65915		1.2199		7.81855		1.0225		4.64878		0.90001		5.08523		0.947874
	F	17.3545	28.6027	25.9875	25.1061	21.7152	22.5013		11.2483		0.946862		8.633		0.621109		7.75163		1.07106		4.36078		1.09887		5.14685		0.908242
DSS	1	19.767	29.5632	27.5063	26.4936	24.3945	24.2149		9.79616		2.10181		7.73934		1.7414		6.72659		2.17961		4.62753		0.91337		4.44787		0.883638
	2	19.0492	29.5933	25.088	25.6038	24.0961	23.4831		10.544		1.2516		6.03876		5.66011		6.55456		2.45564		5.04685		0.682996		4.43383		0.892281
	3	18.4111	28.9095	25.8413	25.7736	23.144	22.8128		10.4984		1.29185		7.43024		2.15749		7.36247		1.40269		4.73292		0.849025		4.40168		0.912386
	4	18.1533	28.1022	25.8661	25.2943	22.7798	22.9678		9.94893		1.89064		7.71276		1.77378		7.14094		1.63548		4.62648		0.914033		4.81447		0.685356
	5	18.1968	26.4763	25.3246	25.4913	22.9713	22.9081		8.2795		6.01391		7.12782		2.66064		7.29444		1.47041		4.77447		0.82492		4.71127		0.736182
	6	18.7455	28.2741	24.7673	25.3232	23.4632	23.2105		9.52865		2.53002		6.02186		5.72682		6.57779		2.41642		4.71774		0.858005		4.46507		0.87317
	A	18.5484	28.6593	25.772	25.9333	23.347	23.8388		10.1109		2.08295		7.22361		1.64982		7.38488		1.38106		4.79858		0.716522		5.29038		0.822234
	B	19.2516	30.4517	26.6497	26.5709	24.6149	24.7913		11.2001		0.978984		7.39814		1.46184		7.3193		1.4453		5.36329		0.548477		5.53973		0.691724
	C	18.4499	28.0783	24.9491	25.0004	23.1106	23.8168		9.62835		2.91022		6.49914		2.72598		6.55051		2.46254		4.66068		0.892617		5.36691		0.779752
	D	18.6604	28.2797	24.8691	25.8146	24.6444	23.7349		9.61934		2.92847		6.2087		3.33392		7.15429		1.62043		5.98401		0.356702		5.07454		0.954925
	E	19.8542	29.0995	26.077	26.5174	24.2709	25.2815		9.24524		3.79538		6.22275		3.3016		6.66313		2.27763		4.4167		1.05709		5.42728		0.747799
	F	19.4274	30.2528	27.2694	26.3725	24.2486	24.8927		10.8254		1.26935		7.842		1.07469		6.94512		1.87324		4.82122		0.798615		5.4653		0.728348
DSS + SASP	1	18.5433	28.1546	26.1473	26.2804	22.8304	22.5955		9.61129		2.38917		7.60404		1.91262		7.73713		1.08188		4.28709		1.15645		4.05225		1.16244
	2	17.7655	28.977	26.4339	25.4328	22.3546	22.2128		11.2115		0.788015		8.6684		0.914583		7.6673		1.13552		4.58911		0.938019		4.44731		0.883983
	3	19.2117	29.0839	27.0335	27.8847	24.122	23.3843		9.87217		1.99395		7.82172		1.64475		8.67293		0.56555		4.91023		0.750833		4.17254		1.06945
	4	18.9669	27.8089	26.8863	25.6504	23.1092	23.2979		8.84201		4.07216		7.91937		1.53711		6.68346		2.24575		4.14232		1.27852		4.33095		0.958232
	5	20.7689	30.0772	28.1279	27.814	25.0353	25.3117		9.30828		2.94755		7.35898		2.26673		7.04514		1.74778		4.26646		1.17311		4.54285		0.827337
	6	20.1395	29.7481	28.3286	26.9205	24.8397	24.5117		9.60859		2.39364		8.18906		1.27503		6.78104		2.09888		4.70021		0.868491		4.37216		0.931247
	A	18.8447	29.1003	26.2793	26.3072	23.0903	24.4727		10.2555		1.88421		7.43456		1.42539		7.46243		1.30879		4.24554		1.05126		5.62794		0.650698
	B	19.2491	28.7431	27.0296	26.9541	23.3602	24.0161		9.49404		3.19418		7.78055		1.12145		7.70503		1.10621		4.11111		1.30648		4.76706		1.18176
	C	20.6612	29.957	28.4838	28.7355	24.5418	25.3562		9.29582		3.66462		7.82257		1.08926		8.07429		0.856411		3.88064		1.53279		4.69501		1.24228
	D	19.0945	29.1714	26.477	26.9422	24.0479	24.6979		10.0769		2.1325		7.38254		1.47773		7.84777		1.00201		4.95346		0.728671		5.60348		0.661824
	E	19.6214	30.5023	28.8436	26.8236	23.7902	24.8529		10.8809		1.22144		9.22215		0.412872		7.20218		1.56751		4.16873		1.25533		5.23145		0.856514
	F	18.6811	29.9549	26.1038	26.3478	23.9148	23.8139		11.2737		0.93029		7.42264		1.43722		7.66661		1.13607		5.23366		0.600043		5.13271		0.917187
DSS + NBDL	1	18.2756	29.2384	25.3364	25.7915	22.4618	22.4774		10.9627		0.936308		7.06079		2.78717		7.51589		1.26117		4.18623		1.24019		4.20181		1.04796
	2	17.8355	28.2686	25.4339	25.1526	22.0274	22.3126		10.433		1.3517		7.59833		1.92021		7.3171		1.4475		4.19184		1.23538		4.47703		0.865962
	3	18.5383	29.4499	25.9005	25.7709	23.166	22.9552		10.9117		0.970057		7.36222		2.26165		7.23265		1.53475		4.6277		0.913256		4.41692		0.902804
	4	18.3856	29.8342	26.1839	25.9102	22.8323	22.6641		11.4486		0.668588		7.79834		1.67163		7.5246		1.25359		4.44674		1.03531		4.27852		0.993702
	5	18.7119	30.035	27.0151	25.5449	23.3482	22.9472		11.3231		0.72936		8.30325		1.178		6.83299		2.02465		4.63636		0.907794		4.23533		1.0239
	6	19.5943	30.0781	26.8163	26.743	23.7665	23.7465		10.4838		1.30497		7.22196		2.49257		7.1487		1.62671		4.17221		1.25231		4.15218		1.08464
	A	19.158	29.4869	26.6336	26.5299	23.3924	24.0193		10.3289		1.79072		7.4756		1.38541		7.3719		1.39355		4.23442		1.05939		4.86135		1.10699
	B	19.6295	28.6711	27.214	27.273	24.0582	21.4971		9.04161		4.37074		7.58447		1.28472		7.64349		1.15442		4.4287		1.04833		1.86761		8.8176
	C	20.2187	29.7901	26.7759	27.3724	25.1964	25.2322		9.57148		3.02724		6.55725		2.61836		7.15376		1.62101		4.97775		0.716503		5.01355		0.99616
	D	18.8163	29.2258	27.7386	25.8222	23.4257	24.0804		10.4096		1.69339		8.92233		0.508241		7.00596		1.79589		4.60939		0.924922		5.26412		0.837333
	E	19.5828	29.5981	27.4271	27.1679	23.4743	24.6845		10.0153		2.22554		7.84436		1.07293		7.58509		1.20211		3.89149		1.5213		5.10168		0.937126
	F	19.0731	29.739	27.0144	26.3795	23.4143	24.2647		10.6659		1.41773		7.94123		1.00326		7.30633		1.45834		4.34116		1.11391		5.19161		0.880498
DSS + NBDH	1	18.6335	29.8978	27.3657	26.2312	22.9461	22.67		11.2643		0.759712		8.73217		0.875042		7.59765		1.19169		4.31257		1.13621		4.03647		1.17522
	2	18.4007	29.7894	26.8166	25.7903	22.2942	22.645		11.3887		0.696939		8.41595		1.08948		7.38964		1.37651		3.89357		1.51911		4.24438		1.0175
	3	18.7182	29.8084	26.5952	25.8022	23.0901	22.6163		11.0902		0.857155		7.87697		1.58296		7.084		1.70133		4.3719		1.09043		3.89807		1.29355
	4	18.401	29.6062	27.0749	25.4942	22.7538	22.4055		11.2052		0.791443		8.67393		0.911086		7.09318		1.69054		4.35282		1.10495		4.00447		1.20157
	5	19.9063	30.535	28.0709	27.5239	24.0943	24.0582		10.6287		1.18022		8.16466		1.29678		7.61761		1.17531		4.18801		1.23866		4.1519		1.08485
	6	18.67	29.5736	27.0982	26.3009	23.1161	23.1594		10.9037		0.975443		8.42823		1.08025		7.63096		1.16449		4.44614		1.03574		4.48947		0.858523
	A	20.2973	31.1052	27.5828	27.8101	25.1288	25.3033		10.8079		1.04238		7.28556		1.58047		7.51283		1.26385		4.8315		0.700358		5.00602		1.00137
	B	19.9874	31.6052	28.1272	27.3977	24.0194	25.1329		11.6178		0.594595		8.13982		0.874237		7.4103		1.35695		4.03205		1.38008		5.1455		0.90909
	C	19.5713	30.8701	29.3495	27.2376	23.8114	24.2925		11.2988		0.741763		9.77815		0.280829		7.66628		1.13633		4.24006		1.19478		4.72116		1.21996
	D	17.7318	28.3902	25.5577	25.0484	21.9632	22.8807		10.6584		1.1562		7.82593		1.08673		7.31668		1.44792		4.23145		1.20192		5.14893		0.906935
	E	18.2718	28.0471	26.5924	25.7934	22.3167	23.1525		9.77529		2.13244		8.32061		0.771272		7.52156		1.25623		4.04484		1.36789		4.88067		1.09227
	F	18.5522	29.8979	26.7399	26.5121	22.3018	23.1076		11.3457		0.718001		8.18775		0.845669		7.95987		0.927096		3.74958		1.67855		4.55541		1.36849
